# Supplementary material for: Bacterial microbiome in tropical lichens and the effect of the isolation method on culturable lichen-derived actinobacteria
Source: Sci Rep. 2023 Apr 4;13:5483. doi: 10.1038/s41598-023-32759-2 (PMC10073151; doi:10.1038/s41598-023-32759-2)
Supplement: Supplementary file 1 — Supplementary Information 1. [file 41598_2023_32759_MOESM1_ESM.xlsx]

## Sheet: Phylum level
Supplementary data 1: Bacterial OTUs data from metagenomics analysis
index	d__Bacteria;p__Proteobacteria	d__Bacteria;p__Planctomycetota	d__Bacteria;p__Actinobacteriota	d__Bacteria;p__Verrucomicrobiota	d__Bacteria;p__Acidobacteriota	d__Bacteria;p__Chloroflexi	d__Bacteria;p__Cyanobacteria	d__Bacteria;p__Bacteroidota	d__Bacteria;p__Armatimonadota	d__Bacteria;p__WPS-2	d__Bacteria;p__Myxococcota	d__Bacteria;p__Sumerlaeota	d__Bacteria;p__Deinococcota	d__Bacteria;p__Gemmatimonadota	d__Bacteria;p__Patescibacteria	d__Bacteria;p__Desulfobacterota
VP-CM-004	9483	9528	8061	9166	1187	2044	1130	908	797	6	209	241	0	0	0	0
VP-CM-007	27160	5288	666	5519	3486	65	23	293	260	0	0	0	0	0	0	0
VP-CM-008	14247	4884	4276	13395	3752	1678	147	130	82	156	13	0	0	0	0	0
VP-CM-013	6369	11395	7048	5027	2780	4126	2542	1944	364	0	611	292	30	138	0	94
VP-CM-015	16836	9878	4066	1925	5028	489	4054	23	338	123	0	0	0	0	0	0
VP-CM-016	9710	6438	6953	1805	1705	7185	3646	795	1004	2989	253	0	173	0	104	0
VP-CM-018	17517	5785	5874	4243	4601	3292	298	123	550	394	83	0	0	0	0	0
VP-CM-019	8547	3862	14098	2406	3164	5836	3998	465	173	189	22	0	0	0	0	0
VP-CM-021	14560	6580	6048	4306	3968	2494	2907	486	548	0	614	65	88	96	0	0
VP-CM-023	11716	9401	8621	4247	3982	1642	1180	1144	491	0	313	0	21	0	0	2

## Sheet: Class level
Supplementary data 1: Bacterial OTUs data from metagenomics analysis
index	d__Bacteria;p__Proteobacteria;c__Alphaproteobacteria	d__Bacteria;p__Actinobacteriota;c__Actinobacteria	d__Bacteria;p__Verrucomicrobiota;c__Verrucomicrobiae	d__Bacteria;p__Planctomycetota;c__Planctomycetes	d__Bacteria;p__Acidobacteriota;c__Acidobacteriae	d__Bacteria;p__Planctomycetota;c__Phycisphaerae	d__Bacteria;p__Chloroflexi;c__Ktedonobacteria	d__Bacteria;p__Cyanobacteria;c__Cyanobacteriia	d__Bacteria;p__Proteobacteria;c__Gammaproteobacteria	d__Bacteria;p__Actinobacteriota;c__Thermoleophilia	d__Bacteria;p__Bacteroidota;c__Bacteroidia	d__Bacteria;p__Acidobacteriota;c__Blastocatellia	d__Bacteria;p__Chloroflexi;c__Anaerolineae	d__Bacteria;p__WPS-2;c__WPS-2	d__Bacteria;p__Chloroflexi;c__Chloroflexia	d__Bacteria;p__Armatimonadota;c__Armatimonadia	d__Bacteria;p__Myxococcota;c__Polyangia	d__Bacteria;p__Armatimonadota;c__Chthonomonadetes	d__Bacteria;p__Actinobacteriota;c__Acidimicrobiia	d__Bacteria;p__Cyanobacteria;c__Vampirivibrionia	d__Bacteria;p__Sumerlaeota;c__Sumerlaeia	d__Bacteria;p__Chloroflexi;__	d__Bacteria;p__Deinococcota;c__Deinococci	d__Bacteria;p__Armatimonadota;c__Fimbriimonadia	d__Bacteria;p__Acidobacteriota;c__Vicinamibacteria	d__Bacteria;p__Gemmatimonadota;c__Gemmatimonadetes	d__Bacteria;p__Acidobacteriota;c__Thermoanaerobaculia	d__Bacteria;p__Chloroflexi;c__TK10	d__Bacteria;p__Planctomycetota;c__vadinHA49	d__Bacteria;p__Patescibacteria;c__Saccharimonadia	d__Bacteria;p__Desulfobacterota;c__uncultured	d__Bacteria;p__Verrucomicrobiota;c__Chlamydiae	d__Bacteria;p__Chloroflexi;c__KD4-96	d__Bacteria;p__Armatimonadota;c__uncultured	d__Bacteria;p__Planctomycetota;__	d__Bacteria;p__Chloroflexi;c__JG30-KF-CM66
VP-CM-004	7956	7352	9078	5430	1177	4049	1313	860	1527	510	908	10	303	6	342	74	209	666	199	270	241	86	0	57	0	0	0	0	33	0	0	88	0	0	16	0
VP-CM-007	27160	654	5519	2452	3486	2836	62	23	0	12	293	0	0	0	3	122	0	138	0	0	0	0	0	0	0	0	0	0	0	0	0	0	0	0	0	0
VP-CM-008	13800	3179	13395	2589	3752	2295	1678	129	447	1065	130	0	0	156	0	68	13	14	32	18	0	0	0	0	0	0	0	0	0	0	0	0	0	0	0	0
VP-CM-013	5767	5617	5027	8512	849	2872	289	2478	602	789	1944	1914	3233	0	571	331	611	27	642	64	292	0	30	6	17	138	0	0	0	0	94	0	33	0	11	0
VP-CM-015	16321	3809	1920	8082	5028	1793	388	4054	515	257	23	0	0	123	0	320	0	18	0	0	0	101	0	0	0	0	0	0	3	0	0	5	0	0	0	0
VP-CM-016	9100	6430	1805	4199	1321	2189	7006	3546	610	486	795	163	3	2989	165	365	253	623	37	100	0	0	173	16	0	0	221	0	50	104	0	0	0	0	0	11
VP-CM-018	16470	5114	4243	3616	4601	2161	3212	141	1047	698	123	0	0	394	48	431	83	119	62	157	0	1	0	0	0	0	0	31	8	0	0	0	0	0	0	0
VP-CM-019	7507	12518	2406	2630	3160	1232	5541	3981	1040	1395	465	4	0	189	107	146	22	27	185	17	0	13	0	0	0	0	0	175	0	0	0	0	0	0	0	0
VP-CM-021	13705	5022	4306	2777	1462	3754	498	2892	855	732	486	2277	1112	0	727	193	614	114	294	15	65	74	88	175	229	96	0	0	11	0	0	0	39	66	38	44
VP-CM-023	10498	6811	4247	6057	2851	3336	735	1169	1218	1506	1144	1097	142	0	673	180	313	275	304	11	0	61	21	30	34	0	0	8	8	0	2	0	19	6	0	4

## Sheet: Order level
Supplementary data 1: Bacterial OTUs data from metagenomics analysis
index	d__Bacteria;p__Proteobacteria;c__Alphaproteobacteria;o__Rhizobiales	d__Bacteria;p__Verrucomicrobiota;c__Verrucomicrobiae;o__Chthoniobacterales	d__Bacteria;p__Proteobacteria;c__Alphaproteobacteria;o__Acetobacterales	d__Bacteria;p__Planctomycetota;c__Planctomycetes;o__Gemmatales	d__Bacteria;p__Planctomycetota;c__Phycisphaerae;o__Tepidisphaerales	d__Bacteria;p__Acidobacteriota;c__Acidobacteriae;o__Acidobacteriales	d__Bacteria;p__Actinobacteriota;c__Actinobacteria;o__Pseudonocardiales	d__Bacteria;p__Cyanobacteria;c__Cyanobacteriia;o__Cyanobacteriales	d__Bacteria;p__Chloroflexi;c__Ktedonobacteria;o__Ktedonobacterales	d__Bacteria;p__Actinobacteriota;c__Actinobacteria;o__Frankiales	d__Bacteria;p__Planctomycetota;c__Planctomycetes;o__Isosphaerales	d__Bacteria;p__Proteobacteria;c__Alphaproteobacteria;o__Sphingomonadales	d__Bacteria;p__Actinobacteriota;c__Thermoleophilia;o__Solirubrobacterales	d__Bacteria;p__Actinobacteriota;c__Actinobacteria;o__Micromonosporales	d__Bacteria;p__Acidobacteriota;c__Acidobacteriae;o__Bryobacterales	d__Bacteria;p__Actinobacteriota;c__Actinobacteria;o__Corynebacteriales	d__Bacteria;p__Proteobacteria;c__Gammaproteobacteria;o__Burkholderiales	d__Bacteria;p__WPS-2;c__WPS-2;o__WPS-2	d__Bacteria;p__Bacteroidota;c__Bacteroidia;o__Chitinophagales	d__Bacteria;p__Chloroflexi;c__Anaerolineae;o__Caldilineales	d__Bacteria;p__Actinobacteriota;c__Actinobacteria;o__Kineosporiales	d__Bacteria;p__Actinobacteriota;c__Actinobacteria;o__Micrococcales	d__Bacteria;p__Armatimonadota;c__Armatimonadia;o__Armatimonadales	d__Bacteria;p__Bacteroidota;c__Bacteroidia;o__Cytophagales	d__Bacteria;p__Acidobacteriota;c__Blastocatellia;o__11-24	d__Bacteria;p__Armatimonadota;c__Chthonomonadetes;o__Chthonomonadales	d__Bacteria;p__Chloroflexi;c__Ktedonobacteria;o__C0119	d__Bacteria;p__Proteobacteria;c__Alphaproteobacteria;o__Caulobacterales	d__Bacteria;p__Acidobacteriota;c__Blastocatellia;o__Blastocatellales	d__Bacteria;p__Proteobacteria;c__Gammaproteobacteria;o__Xanthomonadales	d__Bacteria;p__Acidobacteriota;c__Acidobacteriae;o__Solibacterales	d__Bacteria;p__Proteobacteria;c__Gammaproteobacteria;o__Gammaproteobacteria_Incertae_Sedis	d__Bacteria;p__Chloroflexi;c__Chloroflexia;o__Thermomicrobiales	d__Bacteria;p__Acidobacteriota;c__Blastocatellia;o__DS-100	d__Bacteria;p__Myxococcota;c__Polyangia;o__Polyangiales	d__Bacteria;p__Verrucomicrobiota;c__Verrucomicrobiae;o__Methylacidiphilales	d__Bacteria;p__Actinobacteriota;c__Actinobacteria;o__Propionibacteriales	d__Bacteria;p__Myxococcota;c__Polyangia;o__Haliangiales	d__Bacteria;p__Chloroflexi;c__Anaerolineae;o__RBG-13-54-9	d__Bacteria;p__Proteobacteria;c__Gammaproteobacteria;o__WD260	d__Bacteria;p__Proteobacteria;c__Alphaproteobacteria;o__Elsterales	d__Bacteria;p__Actinobacteriota;c__Acidimicrobiia;o__Microtrichales	d__Bacteria;p__Chloroflexi;c__Chloroflexia;o__Kallotenuales	d__Bacteria;p__Actinobacteriota;c__Acidimicrobiia;o__IMCC26256	d__Bacteria;p__Acidobacteriota;c__Blastocatellia;o__Pyrinomonadales	d__Bacteria;p__Acidobacteriota;c__Acidobacteriae;o__Subgroup_2	d__Bacteria;p__Cyanobacteria;c__Vampirivibrionia;o__Obscuribacterales	d__Bacteria;p__Chloroflexi;c__Chloroflexia;o__Chloroflexales	d__Bacteria;p__Proteobacteria;c__Alphaproteobacteria;o__Micropepsales
VP-CM-004	5535	8486	1128	4928	4049	567	3861	860	837	1009	488	1183	442	666	191	734	846	6	520	201	833	195	74	388	0	666	476	0	0	359	300	189	65	10	105	174	33	104	0	133	26	49	177	150	0	119	270	100	73
VP-CM-007	22601	5519	2481	403	2836	3483	116	23	62	191	2049	1744	12	0	0	18	0	0	0	0	0	316	122	293	0	138	0	302	0	0	3	0	0	0	0	0	6	0	0	0	32	0	3	0	0	0	0	0	0
VP-CM-008	9078	13348	4190	397	2295	3479	176	129	1674	2139	2192	355	1065	0	196	748	355	156	31	0	17	99	68	0	0	14	4	135	0	29	68	13	0	0	13	47	0	0	0	50	42	0	0	32	0	9	18	0	0
VP-CM-013	4438	5014	226	8116	2784	123	2969	2478	126	353	56	546	789	1222	465	346	344	0	1293	2466	406	193	331	640	1009	27	163	75	450	8	191	105	429	358	401	0	80	210	643	104	232	427	130	215	97	0	64	12	81
VP-CM-015	3947	1892	11249	805	1793	3017	620	4054	388	1750	7277	228	257	138	1977	1278	143	123	23	0	0	23	320	0	0	18	0	817	0	13	0	165	0	0	0	28	0	0	0	182	28	0	0	0	0	34	0	0	17
VP-CM-016	7003	1574	1397	3889	2189	910	4708	3546	6306	496	310	524	467	351	174	446	205	2989	364	3	36	67	365	247	0	623	700	0	163	237	136	68	0	0	152	231	44	101	0	26	10	24	165	13	0	85	100	0	98
VP-CM-018	9294	4063	4858	2658	2161	4421	521	141	3203	3263	906	1479	676	262	92	328	756	394	27	0	0	740	431	96	0	119	9	287	0	71	40	34	44	0	53	180	0	30	0	148	361	20	4	42	0	20	157	0	24
VP-CM-019	3596	2057	3093	1627	1232	1510	3304	3981	5541	7822	1003	711	1379	413	1268	638	304	189	402	0	109	232	146	62	0	27	0	0	4	371	176	184	34	0	22	349	0	0	0	133	59	11	73	43	0	206	17	0	48
VP-CM-021	11855	3976	730	1893	3754	984	1196	2451	53	430	598	812	683	1708	227	196	511	0	342	708	715	304	193	130	487	114	445	27	605	21	111	257	369	529	191	88	435	423	329	63	85	187	128	107	656	29	15	230	101
VP-CM-023	6413	4215	2556	4258	3336	1168	1681	1169	563	691	1612	1107	1429	1911	1247	1025	742	0	677	142	658	216	180	343	563	275	172	0	315	180	183	156	228	219	161	0	446	152	0	119	62	142	146	162	0	222	11	299	174
[truncated: 41 more columns]

## Sheet: Family level
Supplementary data 1: Bacterial OTUs data from metagenomics analysis
index	d__Bacteria;p__Proteobacteria;c__Alphaproteobacteria;o__Rhizobiales;f__Beijerinckiaceae	d__Bacteria;p__Verrucomicrobiota;c__Verrucomicrobiae;o__Chthoniobacterales;f__Chthoniobacteraceae	d__Bacteria;p__Proteobacteria;c__Alphaproteobacteria;o__Acetobacterales;f__Acetobacteraceae	d__Bacteria;p__Planctomycetota;c__Planctomycetes;o__Gemmatales;f__Gemmataceae	d__Bacteria;p__Planctomycetota;c__Phycisphaerae;o__Tepidisphaerales;f__WD2101_soil_group	d__Bacteria;p__Acidobacteriota;c__Acidobacteriae;o__Acidobacteriales;f__Acidobacteriaceae_(Subgroup_1)	d__Bacteria;p__Actinobacteriota;c__Actinobacteria;o__Pseudonocardiales;f__Pseudonocardiaceae	d__Bacteria;p__Chloroflexi;c__Ktedonobacteria;o__Ktedonobacterales;f__Ktedonobacteraceae	d__Bacteria;p__Planctomycetota;c__Planctomycetes;o__Isosphaerales;f__Isosphaeraceae	d__Bacteria;p__Cyanobacteria;c__Cyanobacteriia;o__Cyanobacteriales;f__Nostocaceae	d__Bacteria;p__Actinobacteriota;c__Actinobacteria;o__Frankiales;f__Acidothermaceae	d__Bacteria;p__Proteobacteria;c__Alphaproteobacteria;o__Sphingomonadales;f__Sphingomonadaceae	d__Bacteria;p__Actinobacteriota;c__Actinobacteria;o__Micromonosporales;f__Micromonosporaceae	d__Bacteria;p__Acidobacteriota;c__Acidobacteriae;o__Bryobacterales;f__Bryobacteraceae	d__Bacteria;p__Actinobacteriota;c__Actinobacteria;o__Corynebacteriales;f__Mycobacteriaceae	d__Bacteria;p__Planctomycetota;c__Phycisphaerae;o__Tepidisphaerales;f__Tepidisphaeraceae	d__Bacteria;p__Actinobacteriota;c__Thermoleophilia;o__Solirubrobacterales;f__Solirubrobacteraceae	d__Bacteria;p__Proteobacteria;c__Alphaproteobacteria;o__Rhizobiales;f__Xanthobacteraceae	d__Bacteria;p__WPS-2;c__WPS-2;o__WPS-2;f__WPS-2	d__Bacteria;p__Chloroflexi;c__Anaerolineae;o__Caldilineales;f__Caldilineaceae	d__Bacteria;p__Bacteroidota;c__Bacteroidia;o__Chitinophagales;f__Chitinophagaceae	d__Bacteria;p__Actinobacteriota;c__Actinobacteria;o__Kineosporiales;f__Kineosporiaceae	d__Bacteria;p__Actinobacteriota;c__Thermoleophilia;o__Solirubrobacterales;f__67-14	d__Bacteria;p__Proteobacteria;c__Gammaproteobacteria;o__Burkholderiales;f__Burkholderiaceae	d__Bacteria;p__Verrucomicrobiota;c__Verrucomicrobiae;o__Chthoniobacterales;f__Xiphinematobacteraceae	d__Bacteria;p__Actinobacteriota;c__Actinobacteria;o__Frankiales;f__Frankiaceae	d__Bacteria;p__Acidobacteriota;c__Blastocatellia;o__11-24;f__11-24	d__Bacteria;p__Chloroflexi;c__Ktedonobacteria;o__C0119;f__C0119	d__Bacteria;p__Actinobacteriota;c__Actinobacteria;o__Frankiales;__	d__Bacteria;p__Armatimonadota;c__Armatimonadia;o__Armatimonadales;f__Armatimonadales	d__Bacteria;p__Armatimonadota;c__Chthonomonadetes;o__Chthonomonadales;f__Chthonomonadaceae	d__Bacteria;p__Cyanobacteria;c__Cyanobacteriia;o__Cyanobacteriales;f__Coleofasciculaceae	d__Bacteria;p__Actinobacteriota;c__Actinobacteria;o__Micrococcales;f__Microbacteriaceae	d__Bacteria;p__Proteobacteria;c__Alphaproteobacteria;o__Caulobacterales;f__Caulobacteraceae	d__Bacteria;p__Acidobacteriota;c__Blastocatellia;o__Blastocatellales;f__Blastocatellaceae	d__Bacteria;p__Bacteroidota;c__Bacteroidia;o__Cytophagales;f__Spirosomaceae	d__Bacteria;p__Proteobacteria;c__Gammaproteobacteria;o__Xanthomonadales;f__Rhodanobacteraceae	d__Bacteria;p__Proteobacteria;c__Gammaproteobacteria;o__Burkholderiales;f__Comamonadaceae	d__Bacteria;p__Acidobacteriota;c__Acidobacteriae;o__Solibacterales;f__Solibacteraceae	d__Bacteria;p__Proteobacteria;c__Gammaproteobacteria;o__Gammaproteobacteria_Incertae_Sedis;f__Unknown_Family	d__Bacteria;p__Cyanobacteria;c__Cyanobacteriia;o__Cyanobacteriales;__	d__Bacteria;p__Acidobacteriota;c__Blastocatellia;o__DS-100;f__DS-100	d__Bacteria;p__Chloroflexi;c__Chloroflexia;o__Thermomicrobiales;f__JG30-KF-CM45	d__Bacteria;p__Verrucomicrobiota;c__Verrucomicrobiae;o__Methylacidiphilales;f__Methylacidiphilaceae	d__Bacteria;p__Actinobacteriota;c__Actinobacteria;o__Propionibacteriales;f__Nocardioidaceae	d__Bacteria;p__Myxococcota;c__Polyangia;o__Haliangiales;f__Haliangiaceae	d__Bacteria;p__Chloroflexi;c__Anaerolineae;o__RBG-13-54-9;f__RBG-13-54-9	d__Bacteria;p__Proteobacteria;c__Gammaproteobacteria;o__WD260;f__WD260	d__Bacteria;p__Proteobacteria;c__Alphaproteobacteria;o__Elsterales;f__uncultured
VP-CM-004	4548	6512	1128	4928	3221	553	3861	837	488	636	376	1183	666	191	734	708	335	732	6	201	520	833	107	602	1523	343	0	476	228	74	661	0	111	0	0	246	359	244	300	189	0	10	65	174	33	104	0	133	26
VP-CM-007	22601	5519	2481	403	999	3483	116	62	2049	23	0	1744	0	0	18	1837	0	0	0	0	0	0	12	0	0	92	0	0	75	122	138	0	316	302	0	16	0	0	3	0	0	0	0	0	6	0	0	0	32
VP-CM-008	8793	13348	4190	397	2286	3479	176	1674	2192	129	1782	355	0	196	748	9	1050	209	156	0	31	17	15	282	0	208	0	4	149	68	14	0	99	135	0	0	29	73	68	13	0	0	0	47	0	0	0	50	42
VP-CM-013	3439	4998	226	8116	2337	114	2969	126	56	2471	0	546	1222	465	346	447	321	358	0	2466	594	406	417	80	16	138	1009	163	51	98	21	7	67	13	450	383	8	169	191	105	0	358	429	0	80	210	643	104	232
VP-CM-015	3310	1540	11249	805	1784	3017	620	388	7277	3533	1613	228	138	1977	1278	9	228	637	123	0	23	0	29	116	352	57	0	0	47	320	18	0	23	817	0	0	13	27	0	165	521	0	0	28	0	0	0	182	28
VP-CM-016	6659	1529	1397	3889	2087	902	4708	6306	310	3355	233	524	351	174	446	102	328	252	2989	3	364	36	139	118	45	150	0	700	102	365	621	0	0	0	163	247	237	87	136	68	63	0	0	231	44	101	0	26	10
VP-CM-018	8867	4052	4858	2658	1643	4421	521	3203	906	104	2354	1479	262	92	328	518	642	344	394	0	27	0	34	662	11	214	0	9	661	431	119	0	734	287	0	96	71	94	40	34	22	0	44	180	0	30	0	148	361
VP-CM-019	3130	1816	3093	1627	1212	1510	3304	5535	1003	3629	6910	711	413	1268	638	20	999	417	189	0	402	109	380	194	241	439	0	0	390	146	27	0	0	0	4	62	371	110	176	184	155	0	34	349	0	0	0	133	59
VP-CM-021	10681	3976	730	1893	3074	949	1196	53	598	964	16	812	1708	227	171	550	414	696	0	708	342	715	261	258	0	122	487	445	102	182	114	1335	241	14	605	128	21	166	111	257	0	529	369	88	435	423	329	63	85
VP-CM-023	5289	4215	2556	4258	2592	1160	1681	272	1612	359	106	1107	1911	1247	952	734	162	741	0	142	677	658	1256	310	0	343	563	172	162	158	184	337	77	0	315	284	180	300	183	156	389	219	170	0	446	152	0	119	62
[truncated: 91 more columns]

## Sheet: Genus level
Supplementary data 1: Bacterial OTUs data from metagenomics analysis
index	d__Bacteria;p__Proteobacteria;c__Alphaproteobacteria;o__Rhizobiales;f__Beijerinckiaceae;g__1174-901-12	d__Bacteria;p__Verrucomicrobiota;c__Verrucomicrobiae;o__Chthoniobacterales;f__Chthoniobacteraceae;g__LD29	d__Bacteria;p__Planctomycetota;c__Phycisphaerae;o__Tepidisphaerales;f__WD2101_soil_group;g__WD2101_soil_group	d__Bacteria;p__Proteobacteria;c__Alphaproteobacteria;o__Acetobacterales;f__Acetobacteraceae;__	d__Bacteria;p__Actinobacteriota;c__Actinobacteria;o__Pseudonocardiales;f__Pseudonocardiaceae;g__Pseudonocardia	d__Bacteria;p__Planctomycetota;c__Planctomycetes;o__Gemmatales;f__Gemmataceae;g__Gemmata	d__Bacteria;p__Proteobacteria;c__Alphaproteobacteria;o__Rhizobiales;f__Beijerinckiaceae;g__Methylobacterium-Methylorubrum	d__Bacteria;p__Actinobacteriota;c__Actinobacteria;o__Frankiales;f__Acidothermaceae;g__Acidothermus	d__Bacteria;p__Proteobacteria;c__Alphaproteobacteria;o__Rhizobiales;f__Beijerinckiaceae;__	d__Bacteria;p__Planctomycetota;c__Planctomycetes;o__Isosphaerales;f__Isosphaeraceae;g__Tundrisphaera	d__Bacteria;p__Proteobacteria;c__Alphaproteobacteria;o__Rhizobiales;f__Beijerinckiaceae;g__Methylocella	d__Bacteria;p__Chloroflexi;c__Ktedonobacteria;o__Ktedonobacterales;f__Ktedonobacteraceae;g__1959-1	d__Bacteria;p__Proteobacteria;c__Alphaproteobacteria;o__Acetobacterales;f__Acetobacteraceae;g__Acidiphilium	d__Bacteria;p__Chloroflexi;c__Ktedonobacteria;o__Ktedonobacterales;f__Ktedonobacteraceae;g__uncultured	d__Bacteria;p__Proteobacteria;c__Alphaproteobacteria;o__Sphingomonadales;f__Sphingomonadaceae;g__Sphingomonas	d__Bacteria;p__Acidobacteriota;c__Acidobacteriae;o__Bryobacterales;f__Bryobacteraceae;g__Bryobacter	d__Bacteria;p__Actinobacteriota;c__Actinobacteria;o__Corynebacteriales;f__Mycobacteriaceae;g__Mycobacterium	d__Bacteria;p__Planctomycetota;c__Planctomycetes;o__Gemmatales;f__Gemmataceae;g__Fimbriiglobus	d__Bacteria;p__Actinobacteriota;c__Actinobacteria;o__Micromonosporales;f__Micromonosporaceae;__	d__Bacteria;p__Acidobacteriota;c__Acidobacteriae;o__Acidobacteriales;f__Acidobacteriaceae_(Subgroup_1);g__Terriglobus	d__Bacteria;p__Planctomycetota;c__Planctomycetes;o__Isosphaerales;f__Isosphaeraceae;g__uncultured	d__Bacteria;p__Verrucomicrobiota;c__Verrucomicrobiae;o__Chthoniobacterales;f__Chthoniobacteraceae;g__Chthoniobacter	d__Bacteria;p__Acidobacteriota;c__Acidobacteriae;o__Acidobacteriales;f__Acidobacteriaceae_(Subgroup_1);g__Bryocella	d__Bacteria;p__Planctomycetota;c__Planctomycetes;o__Gemmatales;f__Gemmataceae;g__uncultured	d__Bacteria;p__Cyanobacteria;c__Cyanobacteriia;o__Cyanobacteriales;f__Nostocaceae;g__Nostoc_PCC-7107	d__Bacteria;p__Verrucomicrobiota;c__Verrucomicrobiae;o__Chthoniobacterales;f__Chthoniobacteraceae;__	d__Bacteria;p__Acidobacteriota;c__Acidobacteriae;o__Acidobacteriales;f__Acidobacteriaceae_(Subgroup_1);g__Granulicella	d__Bacteria;p__WPS-2;c__WPS-2;o__WPS-2;f__WPS-2;g__WPS-2	d__Bacteria;p__Cyanobacteria;c__Cyanobacteriia;o__Cyanobacteriales;f__Nostocaceae;g__Nostoc_PCC-73102	d__Bacteria;p__Chloroflexi;c__Anaerolineae;o__Caldilineales;f__Caldilineaceae;g__uncultured	d__Bacteria;p__Planctomycetota;c__Phycisphaerae;o__Tepidisphaerales;f__Tepidisphaeraceae;g__Tepidisphaera	d__Bacteria;p__Acidobacteriota;c__Acidobacteriae;o__Acidobacteriales;f__Acidobacteriaceae_(Subgroup_1);g__Acidipila	d__Bacteria;p__Actinobacteriota;c__Thermoleophilia;o__Solirubrobacterales;f__Solirubrobacteraceae;g__Conexibacter	d__Bacteria;p__Proteobacteria;c__Alphaproteobacteria;o__Rhizobiales;f__Xanthobacteraceae;g__Bradyrhizobium	d__Bacteria;p__Cyanobacteria;c__Cyanobacteriia;o__Cyanobacteriales;f__Nostocaceae;g__Stigonema_SAG_48.90	d__Bacteria;p__Proteobacteria;c__Alphaproteobacteria;o__Sphingomonadales;f__Sphingomonadaceae;__	d__Bacteria;p__Actinobacteriota;c__Thermoleophilia;o__Solirubrobacterales;f__67-14;g__67-14	d__Bacteria;p__Verrucomicrobiota;c__Verrucomicrobiae;o__Chthoniobacterales;f__Chthoniobacteraceae;g__Candidatus_Udaeobacter	d__Bacteria;p__Cyanobacteria;c__Cyanobacteriia;o__Cyanobacteriales;f__Nostocaceae;__	d__Bacteria;p__Actinobacteriota;c__Actinobacteria;o__Kineosporiales;f__Kineosporiaceae;g__Kineosporia	d__Bacteria;p__Verrucomicrobiota;c__Verrucomicrobiae;o__Chthoniobacterales;f__Xiphinematobacteraceae;g__Candidatus_Xiphinematobacter	d__Bacteria;p__Acidobacteriota;c__Blastocatellia;o__11-24;f__11-24;g__11-24	d__Bacteria;p__Proteobacteria;c__Alphaproteobacteria;o__Acetobacterales;f__Acetobacteraceae;g__uncultured	d__Bacteria;p__Actinobacteriota;c__Actinobacteria;o__Frankiales;f__Frankiaceae;g__Jatrophihabitans	d__Bacteria;p__Chloroflexi;c__Ktedonobacteria;o__C0119;f__C0119;g__C0119	d__Bacteria;p__Actinobacteriota;c__Actinobacteria;o__Frankiales;__;__	d__Bacteria;p__Armatimonadota;c__Armatimonadia;o__Armatimonadales;f__Armatimonadales;g__Armatimonadales	d__Bacteria;p__Armatimonadota;c__Chthonomonadetes;o__Chthonomonadales;f__Chthonomonadaceae;g__Chthonomonas	d__Bacteria;p__Planctomycetota;c__Planctomycetes;o__Gemmatales;f__Gemmataceae;__
VP-CM-004	2332	5429	3221	720	3774	1990	1221	376	716	108	112	0	286	90	693	191	734	2300	569	172	380	324	41	374	474	627	223	6	55	201	569	0	185	389	0	458	107	132	0	813	1523	0	122	318	476	228	74	661	264
VP-CM-007	9045	5509	999	1448	59	307	5247	0	4234	1711	4028	0	448	0	1519	0	18	0	0	1817	0	0	957	8	14	10	709	0	0	0	1163	0	0	0	0	225	12	0	0	0	0	0	585	92	0	75	122	138	88
VP-CM-008	4793	12842	2286	3289	114	260	355	1782	2404	1661	1134	88	777	246	109	196	748	11	0	307	357	52	1914	15	0	454	539	156	0	0	9	320	733	117	129	241	15	0	0	17	0	0	124	188	4	149	68	14	111
VP-CM-013	1556	1543	2337	149	2708	6563	1595	0	186	43	38	87	31	0	425	465	346	691	947	98	13	2824	0	543	1145	204	0	0	29	2466	278	0	105	272	0	121	417	427	509	285	16	1009	46	138	163	51	98	21	136
VP-CM-015	1592	1221	1784	6790	614	639	401	1613	325	4102	639	0	2404	388	79	1977	1278	0	138	141	2221	0	248	166	11	319	238	123	0	0	9	1877	222	418	1263	149	29	0	1889	0	352	0	378	57	0	47	320	18	0
VP-CM-016	4521	1035	2087	797	4625	1631	673	233	868	55	384	3839	540	1864	379	174	446	307	195	276	214	140	11	1502	99	354	245	2989	3256	3	56	14	131	187	0	140	139	0	0	0	45	0	60	150	700	102	365	621	391
VP-CM-018	4568	3043	1643	3638	473	2112	920	2354	1947	737	1308	647	814	2026	1311	92	328	254	225	1247	129	218	1056	174	75	780	924	394	23	0	518	611	523	211	0	168	34	11	6	0	11	0	78	214	9	661	431	119	63
VP-CM-019	2330	977	1212	1257	3185	621	475	6910	138	697	95	3058	1280	2142	216	1268	638	317	352	205	163	168	103	278	2137	460	640	189	0	0	20	229	881	319	1486	495	380	211	0	19	241	0	318	439	0	390	146	27	388
VP-CM-021	6984	2205	3074	431	852	1243	2195	16	658	346	740	0	182	0	448	227	171	453	1585	301	250	375	8	60	285	431	268	0	65	708	336	50	205	456	0	344	261	965	0	617	0	487	117	122	445	102	182	114	107
VP-CM-023	3247	2331	2592	1273	1618	1973	1254	106	584	310	105	107	977	108	751	1247	952	878	1092	354	940	502	0	1167	18	488	276	0	150	142	472	96	69	602	0	318	1256	894	60	461	0	563	224	326	172	162	158	184	153
[truncated: 175 more columns]
