# Supplementary material for: Bacterial microbiome in tropical lichens and the effect of the isolation method on culturable lichen-derived actinobacteria
Source: Sci Rep. 2023 Apr 4;13:5483. doi: 10.1038/s41598-023-32759-2 (PMC10073151; doi:10.1038/s41598-023-32759-2)
Supplement: Supplementary file 3 — Supplementary Information 3. [file 41598_2023_32759_MOESM3_ESM.xlsx]

## Sheet: Sheet1
Supplementary data 3: The accession number deposit on NCBI database of 16S rRNA gene sequence from isolated lichen-derived actinobacteria
	lichen samples	strain	identification (nearest match)	16S accession number	Direct link
	VP-CM-004	V4-01	Streptomyces rubidus	OQ034549	https://www.ncbi.nlm.nih.gov/nuccore/OQ034549.1/
	VP-CM-013	V13-01	Streptomyces seoulensis	OQ034550	https://www.ncbi.nlm.nih.gov/nuccore/OQ034550
		V13-04	Streptomyces seoulensis	OQ034551	https://www.ncbi.nlm.nih.gov/nuccore/OQ034551
		V13-10	Streptomyces seoulensis	OQ034553	https://www.ncbi.nlm.nih.gov/nuccore/OQ034553
		V13-05	Streptomyces purpurascens	OQ034563	https://www.ncbi.nlm.nih.gov/nuccore/OQ034563
		V13-08	Streptomyces olivaceus	OQ034552	https://www.ncbi.nlm.nih.gov/nuccore/OQ034552
	VP-CM-021	V21-05	Streptosporangium amethystogenes subsp. fukuiense	OQ034562	https://www.ncbi.nlm.nih.gov/nuccore/OQ034562
		V21-08	Streptomyces rhizosphaerihabitans	OQ034561	https://www.ncbi.nlm.nih.gov/nuccore/OQ034561
		V21-10	Amycolatopsis saalfeldensis	OQ034556	https://www.ncbi.nlm.nih.gov/nuccore/OQ034556
		V21-11	Streptomyces lutosisoli	OQ034560	https://www.ncbi.nlm.nih.gov/nuccore/OQ034560
	VP-CM-023	V23-08	Amycolatopsis tolypomycina	OQ034554	https://www.ncbi.nlm.nih.gov/nuccore/OQ034554
		V23-09	Streptomyces atroolivaceus	OQ034559	https://www.ncbi.nlm.nih.gov/nuccore/OQ034559
		V23-12	Streptomyces misionensis	OQ034558	https://www.ncbi.nlm.nih.gov/nuccore/OQ034558
		V23-14	Streptomyces misionensis	OQ034555	https://www.ncbi.nlm.nih.gov/nuccore/OQ034555
		V23-16	Streptomyces paucisporeus	OQ034557	https://www.ncbi.nlm.nih.gov/nuccore/OQ034557
		HV01	Streptomyces rhizosphaerihabitans	OP740680	https://www.ncbi.nlm.nih.gov/nuccore/OP740680
		HV02	Streptomyces rhizosphaerihabitans	OP740681	https://www.ncbi.nlm.nih.gov/nuccore/OP740681
		HV03	Streptomyces mirabilis	OP740682	https://www.ncbi.nlm.nih.gov/nuccore/OP740682
		HV04	Streptomyces rhizosphaerihabitans	OP854928	https://www.ncbi.nlm.nih.gov/nuccore/OP854928
		HV05	Tsukamurella inchonensis	OP854929	https://www.ncbi.nlm.nih.gov/nuccore/OP854929
		HV07	Pandoraea sputorum	OQ024845	https://www.ncbi.nlm.nih.gov/nuccore/OQ024845
		HV08	Streptomyces misionensis	OQ024846	https://www.ncbi.nlm.nih.gov/nuccore/OQ024846
		HV10	Streptomyces setonii	OQ024970	https://www.ncbi.nlm.nih.gov/nuccore/OQ024970
		HV11	Streptomyces rhizosphaerihabitans	OQ024971	https://www.ncbi.nlm.nih.gov/nuccore/OQ024971
		HV15	Streptomyces misionensis	OQ024972	https://www.ncbi.nlm.nih.gov/nuccore/OQ024972
		HV30	Streptomyces flavovirens	OQ024973	https://www.ncbi.nlm.nih.gov/nuccore/OQ024973
		HV37	Streptomyces misionensis	OQ025054	https://www.ncbi.nlm.nih.gov/nuccore/OQ025054
		HV38	Streptomyces rhizosphaerihabitans	OQ025055	https://www.ncbi.nlm.nih.gov/nuccore/OQ025055
		HV39	Streptomyces rhizosphaerihabitans	OQ025056	https://www.ncbi.nlm.nih.gov/nuccore/OQ025056
		HV16	Micromonospora auratinigra	OQ025053	https://www.ncbi.nlm.nih.gov/nuccore/OQ025053
		HV36	Dactylosporangium darangshiense	OQ025073	https://www.ncbi.nlm.nih.gov/nuccore/OQ025073
		HV40	Micromonospora auratinigra	OQ025074	https://www.ncbi.nlm.nih.gov/nuccore/OQ025074
		HV42	Streptomyces neopeptinius	OQ025075	https://www.ncbi.nlm.nih.gov/nuccore/OQ025075
		AV02	Streptomyces misionensis	OQ034533	https://www.ncbi.nlm.nih.gov/nuccore/OQ034533
		AV04	Micromonospora fulva	OQ034534	https://www.ncbi.nlm.nih.gov/nuccore/OQ034534
		AV05	Micromonospora fulva	OQ034535	https://www.ncbi.nlm.nih.gov/nuccore/OQ034535
		AV08	Streptomyces misionensis	OQ034536	https://www.ncbi.nlm.nih.gov/nuccore/OQ034536
		AV09	Streptomyces rhizosphaerihabitans	OQ034537	https://www.ncbi.nlm.nih.gov/nuccore/OQ034537
		AV14	Streptomyces misionensis	OQ034538	https://www.ncbi.nlm.nih.gov/nuccore/OQ034538
		AV15	Streptomyces misionensis	OQ034539	https://www.ncbi.nlm.nih.gov/nuccore/OQ034539
		AV19	Streptomyces misionensis	OQ034540	https://www.ncbi.nlm.nih.gov/nuccore/OQ034540
		AV21	Streptomyces misionensis	OQ034541	https://www.ncbi.nlm.nih.gov/nuccore/OQ034541
		AV22	Streptomyces misionensis	OQ034542	https://www.ncbi.nlm.nih.gov/nuccore/OQ034542
		AV25	Streptomyces rhizosphaerihabitans	OQ034543	https://www.ncbi.nlm.nih.gov/nuccore/OQ034543
		AV31	Streptomyces sporoverrucosus	OQ034544	https://www.ncbi.nlm.nih.gov/nuccore/OQ034544
		AV38	Micromonospora schwarzwaldensis	OQ034545	https://www.ncbi.nlm.nih.gov/nuccore/OQ034545
		AV39	Micromonospora schwarzwaldensis	OQ034546	https://www.ncbi.nlm.nih.gov/nuccore/OQ034546
		AV42	Micromonospora schwarzwaldensis	OQ034547	https://www.ncbi.nlm.nih.gov/nuccore/OQ034547
		AV44	Micromonospora schwarzwaldensis	OQ034548	https://www.ncbi.nlm.nih.gov/nuccore/OQ034548
		PV03	Micromonospora humi	OQ034564	https://www.ncbi.nlm.nih.gov/nuccore/OQ034564
		PV07	Streptomyces rhizosphaerihabitans	OQ034565	https://www.ncbi.nlm.nih.gov/nuccore/OQ034565
		PV11	Micromonospora auratinigra	OQ034566	https://www.ncbi.nlm.nih.gov/nuccore/OQ034566
		FV02	Dactylosporangium darangshiense	OQ034574	https://www.ncbi.nlm.nih.gov/nuccore/OQ034574
		FV05	Streptosporangium carneum	OQ034575	https://www.ncbi.nlm.nih.gov/nuccore/OQ034575
